# Supplementary material for: ﻿Addition of three new species of Xylariomycetidae fungi on bamboo from Southern China
Source: MycoKeys. 2024 Oct 2;109:109–29. doi: 10.3897/mycokeys.109.128020 (PMC11464901; doi:10.3897/mycokeys.109.128020)
Supplement: XML Treatment for Amphibambusa aureae [file mycokeys.109.128020-treatment2.xml]

<!DOCTYPE tp:taxon-treatment
  PUBLIC "-//TaxonX//DTD Taxonomic Treatment Publishing DTD v0 20100105//EN" "tax-treatment-NSO.dtd">
<tp:taxon-treatment xmlns:tp="http://www.plazi.org/taxpub"><tp:treatment-meta><kwd-group><label>Taxon classification</label><kwd>
                <named-content content-type="kingdom">Fungi</named-content>
              </kwd><kwd>
                <named-content content-type="order">Amphisphaeriales</named-content>
              </kwd><kwd>
                <named-content content-type="family">Amphisphaeriaceae</named-content>
              </kwd></kwd-group><mixed-citation publication-type="journal"><person-group><name><surname>Zhou</surname><given-names>Xin</given-names></name><name><surname>Habib</surname><given-names>Kamran</given-names></name><name><surname>Zeng</surname><given-names>Wenyu</given-names></name><name><surname>Ren</surname><given-names>Yulin</given-names></name><name><surname>Shen</surname><given-names>Xiangchun</given-names></name><name><surname>Kang</surname><given-names>Jichuan</given-names></name><name><surname>Li</surname><given-names>Qirui</given-names></name></person-group><article-title>﻿Addition of three new species of <tp:taxon-name><tp:taxon-name-part taxon-name-part-type="subclass">Xylariomycetidae</tp:taxon-name-part></tp:taxon-name> fungi on bamboo from Southern China</article-title><source>MycoKeys</source><day>02</day><month>10</month><year>2024</year><volume>109</volume><fpage>109</fpage><lpage>129</lpage><pub-id pub-id-type="doi">10.3897/mycokeys.109.128020</pub-id></mixed-citation></tp:treatment-meta><tp:nomenclature><label>﻿</label><tp:taxon-name>
              <object-id xmlns:xlink="http://www.w3.org/1999/xlink" content-type="arpha" xlink:type="simple">7AC9BBE6-503D-5687-88F2-B2DF47BB1213</object-id>
              <tp:taxon-name-part taxon-name-part-type="genus" reg="Amphibambusa">Amphibambusa</tp:taxon-name-part>
              <tp:taxon-name-part taxon-name-part-type="species" reg="aureae">aureae</tp:taxon-name-part>
              <object-id xmlns:xlink="http://www.w3.org/1999/xlink" content-type="mycobank" xlink:type="simple">853721</object-id>
            </tp:taxon-name><tp:taxon-authority>X. Zhou, K. Habib &amp; Q. R. Li</tp:taxon-authority><tp:taxon-status xmlns:xlink="http://www.w3.org/1999/xlink" xlink:type="simple">sp. nov.</tp:taxon-status><xref ref-type="fig" rid="F3">Fig. 3</xref></tp:nomenclature><tp:treatment-sec sec-type="etymology" id="SECID0ESIBI"><title>Etymology.</title><p>Named after the host-specific epithet “<italic><tp:taxon-name><tp:taxon-name-part taxon-name-part-type="genus" reg="Phyllostachys">Phyllostachys</tp:taxon-name-part><tp:taxon-name-part taxon-name-part-type="species" reg="aureae">aureae</tp:taxon-name-part></tp:taxon-name></italic> Rivière &amp; C. Rivière” from which the fungus was isolated.</p></tp:treatment-sec><tp:treatment-sec sec-type="material" id="SECID0EDJBI"><title>Type.</title><p>China • Guangxi Zhuang Autonomous Region, Liangfengjiang Forest Park (<named-content xmlns:xlink="http://www.w3.org/1999/xlink" content-type="dwc:verbatimCoordinates" xlink:type="simple"><named-content content-type="geo-json" specific-use="{&#34;type&#34;:&#34;Point&#34;,&#34;coordinates&#34;:[108.448997,22.723586]}" id="NCID0EMJBI" xlink:type="simple">22°43'24.91"N, 108°26'56.39"E</named-content></named-content>), altitude: 99 m, on <italic><tp:taxon-name><tp:taxon-name-part taxon-name-part-type="genus" reg="Phyllostachys">Phyllostachys</tp:taxon-name-part><tp:taxon-name-part taxon-name-part-type="species" reg="aureae">aureae</tp:taxon-name-part></tp:taxon-name></italic>, 15 August 2023, Xin Zhou, Wenyu Zeng, 2023LFJ9 (GMB4550, holotype; GMBC4550, ex-type); <italic>ibid</italic><named-content xmlns:xlink="http://www.w3.org/1999/xlink" content-type="dwc:institutional_code" xlink:title="Herbarium of Cryptogams, Herbarium of Kunming Institute of Botany, Chinese Academy of Sciences" xlink:href="http://grbio.org/institution/kunming-institute-botany-chinese-academy-sciences" xlink:type="simple">KUN-HKAS</named-content> 134919, isotype.</p></tp:treatment-sec><tp:treatment-sec sec-type="description" id="SECID0EDKBI"><title>Description.</title><p>Saprobic on dead culms of bamboo, forming black circular spots on the host surface. <bold><italic>Sexual morph</italic></bold>: Ascomata 660–860 μm wide, 520–630 μm high, immersed under host epidermis, solitary, scattered, globose to subglobose, visible as a black dot, ostiole at the center, with a neck, with an underdeveloped clypeus. Ostioles are centrally located, black, surrounded by white margin. Peridium 13–30 μm thick, outer brown to hyaline inner, cells <bold><italic>textura angularis</italic></bold>. Paraphyses 2–4.8 μm (x̄ = 3.7 μm, n = 20) wide, longer than the asci, numerous, filamentous, colorless, branched, septate. Asci 90–190 × 9–18 μm (x̄ = 148.5 × 13.1 μm, n = 20), 8-spored, unitunicate, cylindrical, short-pedicellate, apically rounded, with a J+ subapical ring, 1.4–1.9 × 2.5–3.6 μm (x̄ = 1.7 × 3.1 μm, n = 6). Ascospores 15–22.5 × 5–7.9 μm (x̄ = 19 × 6.6 μm, n = 40), L/W 3.4, 1–2 seriate, fusiform, subhyaline, 1-septate in the middle, slight constricted at the septum, with round ends, with longitudinal striations along the entire length of the ascospore, and enveloped by a gelatinous sheath 2.5–7 μm (x̄ = 5.2 μm, n = 20), lacking appendage. <bold><italic>Asexual morph</italic></bold>: Undetermined.</p></tp:treatment-sec><tp:treatment-sec sec-type="description" id="SECID0ESKBI"><title>Culture characteristics.</title><p>Cultured on PDA medium at 27 °C for 4–5 weeks, the colony diameter measures 4–4.5 cm, round, slightly raised in the center, with a neat margin. The mycelium at the colony edge is degraded, appearing white and glossy. A portion of the colony center is brown.</p></tp:treatment-sec><tp:treatment-sec sec-type="Paratype" id="SECID0EXKBI"><title>Paratype.</title><p>CHINA • Guangxi Zhuang Autonomous Region, Liangfengjiang Forest Park (<named-content xmlns:xlink="http://www.w3.org/1999/xlink" content-type="dwc:verbatimCoordinates" xlink:type="simple"><named-content content-type="geo-json" specific-use="{&#34;type&#34;:&#34;Point&#34;,&#34;coordinates&#34;:[108.442644,22.722472]}" id="NCID0EALBI" xlink:type="simple">22°43'20.90"N, 108°26'33.52"E</named-content></named-content>), altitude: 99 m, on <italic><tp:taxon-name><tp:taxon-name-part taxon-name-part-type="genus" reg="Phyllostachys">Phyllostachys</tp:taxon-name-part><tp:taxon-name-part taxon-name-part-type="species" reg="aureae">aureae</tp:taxon-name-part></tp:taxon-name></italic>, 15 August 2023, Xin Zhou, Wenyu Zeng, 2023LFJ190 (GMB4561; paratype; GMBC4561, ex-paratype).</p></tp:treatment-sec><tp:treatment-sec sec-type="notes" id="SECID0EQLBI"><title>Notes.</title><p>In the phylogram, <italic><tp:taxon-name><tp:taxon-name-part taxon-name-part-type="genus" reg="Amphibambusa">Amphibambusa</tp:taxon-name-part><tp:taxon-name-part taxon-name-part-type="species" reg="aureae">aureae</tp:taxon-name-part></tp:taxon-name></italic> (ex-type: GMBC4550) clustered in a distinct clade close to <italic><tp:taxon-name><tp:taxon-name-part taxon-name-part-type="genus" reg="Amphibambusa">A.</tp:taxon-name-part><tp:taxon-name-part taxon-name-part-type="species" reg="bambusicola">bambusicola</tp:taxon-name-part></tp:taxon-name></italic> D.Q. Dai &amp; K.D. Hyde (ex-type: MFLLUCC 11–0617). The genus <italic><tp:taxon-name><tp:taxon-name-part taxon-name-part-type="genus" reg="Amphibambusa">Amphibambusa</tp:taxon-name-part></tp:taxon-name></italic> is represented by two species, <italic><tp:taxon-name><tp:taxon-name-part taxon-name-part-type="genus" reg="Amphibambusa">A.</tp:taxon-name-part><tp:taxon-name-part taxon-name-part-type="species" reg="hongheensis">hongheensis</tp:taxon-name-part></tp:taxon-name></italic> H.B. Jiang &amp; Phookamsak and <italic><tp:taxon-name><tp:taxon-name-part taxon-name-part-type="genus" reg="Amphibambusa">A.</tp:taxon-name-part><tp:taxon-name-part taxon-name-part-type="species" reg="bambusicola">bambusicola</tp:taxon-name-part></tp:taxon-name></italic>. <italic><tp:taxon-name><tp:taxon-name-part taxon-name-part-type="genus" reg="Amphibambusa">Amphibambusa</tp:taxon-name-part><tp:taxon-name-part taxon-name-part-type="species" reg="aureae">aureae</tp:taxon-name-part></tp:taxon-name></italic> shares similarities with both species, such as ascomata immersed in a black clypeus, ostiolar openings surrounded by a white margin, cylindrical asci with a J+ subapical ring, and fusiform, longitudinally striated ascospores enveloped by a distinct mucilaginous sheath (<xref ref-type="bibr" rid="B29">Liu et al. 2015</xref>, <xref ref-type="bibr" rid="B20">Jiang et al. 2021a</xref>). However, <italic><tp:taxon-name><tp:taxon-name-part taxon-name-part-type="genus" reg="Amphibambusa">A.</tp:taxon-name-part><tp:taxon-name-part taxon-name-part-type="species" reg="aureae">aureae</tp:taxon-name-part></tp:taxon-name></italic> can be distinguished from <italic><tp:taxon-name><tp:taxon-name-part taxon-name-part-type="genus" reg="Amphibambusa">A.</tp:taxon-name-part><tp:taxon-name-part taxon-name-part-type="species" reg="bambusicola">bambusicola</tp:taxon-name-part></tp:taxon-name></italic> by its smaller ascospores (15–22.5 × 5–7.9 μm compared to 25–27 × 5.5–6 μm in <italic><tp:taxon-name><tp:taxon-name-part taxon-name-part-type="genus" reg="Amphibambusa">A.</tp:taxon-name-part><tp:taxon-name-part taxon-name-part-type="species" reg="bambusicola">bambusicola</tp:taxon-name-part></tp:taxon-name></italic>) (<xref ref-type="bibr" rid="B29">Liu et al. 2015</xref>). Additionally, ascospores of <italic><tp:taxon-name><tp:taxon-name-part taxon-name-part-type="genus" reg="Amphibambusa">A.</tp:taxon-name-part><tp:taxon-name-part taxon-name-part-type="species" reg="aureae">aureae</tp:taxon-name-part></tp:taxon-name></italic> have rounded ends and are slightly constricted at the septum, whereas those of <italic><tp:taxon-name><tp:taxon-name-part taxon-name-part-type="genus" reg="Amphibambusa">A.</tp:taxon-name-part><tp:taxon-name-part taxon-name-part-type="species" reg="bambusicola">bambusicola</tp:taxon-name-part></tp:taxon-name></italic> have pointed end cells and are deeply constricted at the septum. <italic><tp:taxon-name><tp:taxon-name-part taxon-name-part-type="genus" reg="Amphibambusa">Amphibambusa</tp:taxon-name-part><tp:taxon-name-part taxon-name-part-type="species" reg="hongheensis">hongheensis</tp:taxon-name-part></tp:taxon-name></italic> differs from <italic><tp:taxon-name><tp:taxon-name-part taxon-name-part-type="genus" reg="Amphibambusa">A.</tp:taxon-name-part><tp:taxon-name-part taxon-name-part-type="species" reg="aureae">aureae</tp:taxon-name-part></tp:taxon-name></italic> by having smaller asci (118–160 × 14–18 μm vs. 90–190 × 9–18 μm) and larger ascospores (25.5–33 × 5.5–7.2 μm vs. 15–22.5 × 5–7.9 μm) (<xref ref-type="bibr" rid="B20">Jiang et al. 2021a</xref>).</p><fig id="F3" position="float" orientation="portrait"><object-id xmlns:xlink="http://www.w3.org/1999/xlink" content-type="doi" xlink:type="simple">10.3897/mycokeys.109.128020.figure3</object-id><object-id xmlns:xlink="http://www.w3.org/1999/xlink" content-type="arpha" xlink:type="simple">103A4180-0B0D-53AE-B96C-9D352FB44C52</object-id><label>Figure 3.</label><caption><p><italic><tp:taxon-name><tp:taxon-name-part taxon-name-part-type="genus" reg="Amphibambusa">Amphibambusa</tp:taxon-name-part><tp:taxon-name-part taxon-name-part-type="species" reg="aureae">aureae</tp:taxon-name-part></tp:taxon-name></italic> (GMB4550, holotype) <bold>A</bold> type material <bold>B</bold> ascoma immersed under the surface of host <bold>C</bold> cross-section of ascoma <bold>D, E</bold> longitudinal sections of ascomata <bold>F</bold> peridium <bold>G</bold> paraphyses <bold>H, I</bold> asci <bold>J</bold> a J+ subapical ring bluing in Melzer’s reagent <bold>K–M</bold> ascospores <bold>N</bold> culture on PDA. Scale bars: 0.5 mm (<bold>C, D</bold>); 100 μm (<bold>E</bold>); 10 μm (<bold>F–M</bold>).</p></caption><graphic xmlns:xlink="http://www.w3.org/1999/xlink" xlink:href="mycokeys-109-109-g003.jpg" position="float" orientation="portrait" xlink:type="simple" id="oo_1146967.jpg"><uri content-type="original_file" xlink:type="simple">https://binary.pensoft.net/fig/1146967</uri></graphic></fig></tp:treatment-sec><ref-list><ref id="B29"><mixed-citation xmlns:xlink="http://www.w3.org/1999/xlink" xlink:type="simple"><person-group><name name-style="western"><surname>Liu</surname><given-names>JK</given-names></name><name name-style="western"><surname>Hyde</surname><given-names>KD</given-names></name><name name-style="western"><surname>Jones</surname><given-names>EBG</given-names></name><name name-style="western"><surname>Ariyawansa</surname><given-names>HA</given-names></name><name name-style="western"><surname>Bhat</surname><given-names>DJ</given-names></name><name name-style="western"><surname>Boonmee</surname><given-names>S</given-names></name><name name-style="western"><surname>Maharachchikumbura</surname><given-names>SSN</given-names></name><name name-style="western"><surname>McKenzie</surname><given-names>EHC</given-names></name><name name-style="western"><surname>Phookamsak</surname><given-names>R</given-names></name><name name-style="western"><surname>Phukhamsakda</surname><given-names>C</given-names></name><name name-style="western"><surname>Shenoy</surname><given-names>BD</given-names></name><name name-style="western"><surname>Abdel-Wahab</surname><given-names>MA</given-names></name><name name-style="western"><surname>Buyck</surname><given-names>B</given-names></name><name name-style="western"><surname>Chen</surname><given-names>J</given-names></name><name name-style="western"><surname>Chethana</surname><given-names>KWT</given-names></name><name name-style="western"><surname>Singtripop</surname><given-names>C</given-names></name><name name-style="western"><surname>Dai</surname><given-names>DQ</given-names></name><name name-style="western"><surname>Dai</surname><given-names>YC</given-names></name><name name-style="western"><surname>Daranagama</surname><given-names>DA</given-names></name><name name-style="western"><surname>Dissanayake</surname><given-names>AJ</given-names></name><name name-style="western"><surname>Doilom</surname><given-names>M</given-names></name><name name-style="western"><surname>D’souza</surname><given-names>MJ</given-names></name><name name-style="western"><surname>Fan</surname><given-names>XL</given-names></name><name name-style="western"><surname>Goonasekara</surname><given-names>ID</given-names></name><name name-style="western"><surname>Hirayama</surname><given-names>K</given-names></name><name name-style="western"><surname>Hongsanan</surname><given-names>S</given-names></name><name name-style="western"><surname>Jayasiri</surname><given-names>SC</given-names></name><name name-style="western"><surname>Jayawardena</surname><given-names>RS</given-names></name><name name-style="western"><surname>Karunarathna</surname><given-names>SC</given-names></name><name name-style="western"><surname>Li</surname><given-names>WJ</given-names></name><name name-style="western"><surname>Mapook</surname><given-names>A</given-names></name><name name-style="western"><surname>Norphanphoun</surname><given-names>C</given-names></name><name name-style="western"><surname>Pang</surname><given-names>KL</given-names></name><name name-style="western"><surname>Perera</surname><given-names>RH</given-names></name><name name-style="western"><surname>Peršoh</surname><given-names>D</given-names></name><name name-style="western"><surname>Pinruan</surname><given-names>U</given-names></name><name name-style="western"><surname>Senanayake</surname><given-names>IC</given-names></name><name name-style="western"><surname>Somrithipol</surname><given-names>S</given-names></name><name name-style="western"><surname>Suetrong</surname><given-names>S</given-names></name><name name-style="western"><surname>Tanaka</surname><given-names>K</given-names></name><name name-style="western"><surname>Thambugala</surname><given-names>KM</given-names></name><name name-style="western"><surname>Tian</surname><given-names>Q</given-names></name><name name-style="western"><surname>Tibpromma</surname><given-names>S</given-names></name><name name-style="western"><surname>Udayanga</surname><given-names>D</given-names></name><name name-style="western"><surname>Wijayawardene</surname><given-names>NN</given-names></name><name name-style="western"><surname>Wanasinghe</surname><given-names>D</given-names></name><name name-style="western"><surname>Wisitrassameewong</surname><given-names>K</given-names></name><name name-style="western"><surname>Zeng</surname><given-names>XY</given-names></name><name name-style="western"><surname>Abdel-Aziz</surname><given-names>FA</given-names></name><name name-style="western"><surname>Adamčík</surname><given-names>S</given-names></name><name name-style="western"><surname>Bahkali</surname><given-names>AH</given-names></name><name name-style="western"><surname>Boonyuen</surname><given-names>N</given-names></name><name name-style="western"><surname>Bulgakov</surname><given-names>T</given-names></name><name name-style="western"><surname>Callac</surname><given-names>P</given-names></name><name name-style="western"><surname>Chomnunti</surname><given-names>P</given-names></name><name name-style="western"><surname>Greiner</surname><given-names>K</given-names></name><name name-style="western"><surname>Hashimoto</surname><given-names>A</given-names></name><name name-style="western"><surname>Hofstetter</surname><given-names>V</given-names></name><name name-style="western"><surname>Kang</surname><given-names>JC</given-names></name><name name-style="western"><surname>Lewis</surname><given-names>D</given-names></name><name name-style="western"><surname>Li</surname><given-names>XH</given-names></name><name name-style="western"><surname>Liu</surname><given-names>XZ</given-names></name><name name-style="western"><surname>Liu</surname><given-names>ZY</given-names></name><name name-style="western"><surname>Matsumura</surname><given-names>M</given-names></name><name name-style="western"><surname>Mortimer</surname><given-names>PE</given-names></name><name name-style="western"><surname>Rambold</surname><given-names>G</given-names></name><name name-style="western"><surname>Randrianjohany</surname><given-names>E</given-names></name><name name-style="western"><surname>Sato</surname><given-names>G</given-names></name><name name-style="western"><surname>Sri-Indrasutdhi</surname><given-names>V</given-names></name><name name-style="western"><surname>Tian</surname><given-names>CM</given-names></name><name name-style="western"><surname>Verbeken</surname><given-names>A</given-names></name><name name-style="western"><surname>von Brackel</surname><given-names>W</given-names></name><name name-style="western"><surname>Wang</surname><given-names>Y</given-names></name><name name-style="western"><surname>Wen</surname><given-names>TC</given-names></name><name name-style="western"><surname>Xu</surname><given-names>JC</given-names></name><name name-style="western"><surname>Yan</surname><given-names>JY</given-names></name><name name-style="western"><surname>Zhao</surname><given-names>RL</given-names></name><name name-style="western"><surname>Camporesi</surname><given-names>E</given-names></name></person-group> (<year>2015</year>) <article-title>Fungal diversity notes 1–110: Taxonomic and phylogenetic contributions to fungal species.</article-title><source>Fungal Diversity</source><volume>72</volume>(<issue>1</issue>): <fpage>1</fpage>–<lpage>197</lpage>. <ext-link xlink:href="10.1007/s13225-015-0324-y" ext-link-type="doi" xlink:type="simple">https://doi.org/10.1007/s13225-015-0324-y</ext-link></mixed-citation></ref><ref id="B20"><mixed-citation xmlns:xlink="http://www.w3.org/1999/xlink" xlink:type="simple"><person-group><name name-style="western"><surname>Jiang</surname><given-names>H</given-names></name><name name-style="western"><surname>Zhang</surname><given-names>S</given-names></name><name name-style="western"><surname>Phookamsak</surname><given-names>R</given-names></name><name name-style="western"><surname>Promputtha</surname><given-names>I</given-names></name><name name-style="western"><surname>Kakumyan</surname><given-names>P</given-names></name><name name-style="western"><surname>Xu</surname><given-names>J</given-names></name></person-group> (<year>2021a</year>) <article-title><italic><tp:taxon-name><tp:taxon-name-part taxon-name-part-type="genus">Amphibambusa</tp:taxon-name-part><tp:taxon-name-part taxon-name-part-type="species">hongheensis</tp:taxon-name-part></tp:taxon-name></italic> sp. nov., a novel bambusicolous ascomycete from Yunnan, China.</article-title><source>Phytotaxa</source><volume>505</volume>(<issue>2</issue>): <fpage>201</fpage>–<lpage>212</lpage>. <ext-link xlink:href="10.11646/phytotaxa.505.2.6" ext-link-type="doi" xlink:type="simple">https://doi.org/10.11646/phytotaxa.505.2.6</ext-link></mixed-citation></ref></ref-list></tp:taxon-treatment>
