# Supplementary material for: ﻿Addition of three new species of Xylariomycetidae fungi on bamboo from Southern China
Source: MycoKeys. 2024 Oct 2;109:109–29. doi: 10.3897/mycokeys.109.128020 (PMC11464901; doi:10.3897/mycokeys.109.128020)
Supplement: XML Treatment for Arecophila [file mycokeys.109.128020-treatment3.xml]

<!DOCTYPE tp:taxon-treatment
  PUBLIC "-//TaxonX//DTD Taxonomic Treatment Publishing DTD v0 20100105//EN" "tax-treatment-NSO.dtd">
<tp:taxon-treatment xmlns:tp="http://www.plazi.org/taxpub"><tp:treatment-meta><kwd-group><label>Taxon classification</label><kwd>
                <named-content content-type="kingdom">Fungi</named-content>
              </kwd><kwd>
                <named-content content-type="order">Xylariales</named-content>
              </kwd><kwd>
                <named-content content-type="family">Cainiaceae</named-content>
              </kwd></kwd-group><mixed-citation publication-type="journal"><person-group><name><surname>Zhou</surname><given-names>Xin</given-names></name><name><surname>Habib</surname><given-names>Kamran</given-names></name><name><surname>Zeng</surname><given-names>Wenyu</given-names></name><name><surname>Ren</surname><given-names>Yulin</given-names></name><name><surname>Shen</surname><given-names>Xiangchun</given-names></name><name><surname>Kang</surname><given-names>Jichuan</given-names></name><name><surname>Li</surname><given-names>Qirui</given-names></name></person-group><article-title>﻿Addition of three new species of <tp:taxon-name><tp:taxon-name-part taxon-name-part-type="subclass">Xylariomycetidae</tp:taxon-name-part></tp:taxon-name> fungi on bamboo from Southern China</article-title><source>MycoKeys</source><day>02</day><month>10</month><year>2024</year><volume>109</volume><fpage>109</fpage><lpage>129</lpage><pub-id pub-id-type="doi">10.3897/mycokeys.109.128020</pub-id></mixed-citation></tp:treatment-meta><tp:nomenclature><label>﻿</label><tp:taxon-name>
              <object-id xmlns:xlink="http://www.w3.org/1999/xlink" content-type="arpha" xlink:type="simple">481E7D78-C19E-528F-B25E-55BD97BAD6C8</object-id>
              <tp:taxon-name-part taxon-name-part-type="genus" reg="Arecophila">Arecophila</tp:taxon-name-part>
              <object-id xmlns:xlink="http://www.w3.org/1999/xlink" content-type="mycobank" xlink:type="simple">27653</object-id>
            </tp:taxon-name><tp:taxon-authority>K.D. Hyde, Nova Hedwigia 63(1–2): 82 (1996)</tp:taxon-authority></tp:nomenclature><tp:treatment-sec sec-type="notes" id="SECID0ETWBI"><title>Notes.</title><p>The genus <italic><tp:taxon-name><tp:taxon-name-part taxon-name-part-type="genus" reg="Arecophila">Arecophila</tp:taxon-name-part></tp:taxon-name></italic> was introduced by <xref ref-type="bibr" rid="B11">Hyde (1996)</xref>. The genus is characterized by immersed ascomata with blackened clypeus, ostiole at the centre, unitunicate, long-cylindrical asci with a J+, apical ring, and 1-septate ascospores with striations, and covered with a thick mucilaginous sheath (<xref ref-type="bibr" rid="B11">Hyde 1996</xref>; <xref ref-type="bibr" rid="B27">Li et al. 2022</xref>; Han et.2024). In this study, we introduce a new species of <italic><tp:taxon-name><tp:taxon-name-part taxon-name-part-type="genus" reg="Arecophila">Arecophila</tp:taxon-name-part></tp:taxon-name></italic> from Guizhou Province, China.</p></tp:treatment-sec><ref-list><ref id="B11"><mixed-citation xmlns:xlink="http://www.w3.org/1999/xlink" xlink:type="simple"><person-group><name name-style="western"><surname>Hyde</surname><given-names>KD</given-names></name></person-group> (<year>1996</year>) <article-title><tp:taxon-name><tp:taxon-name-part taxon-name-part-type="kingdom">Fungi</tp:taxon-name-part></tp:taxon-name> from palms. XXIX. <italic><tp:taxon-name><tp:taxon-name-part taxon-name-part-type="genus">Arecophila</tp:taxon-name-part></tp:taxon-name></italic> gen. nov. (<tp:taxon-name><tp:taxon-name-part taxon-name-part-type="family">Amphisphaeriaceae</tp:taxon-name-part></tp:taxon-name>, <tp:taxon-name><tp:taxon-name-part taxon-name-part-type="phylum">Ascomycota</tp:taxon-name-part></tp:taxon-name>), with five new species and two new combinations.</article-title><source>Nova Hedwigia</source><volume>63</volume>: <fpage>81</fpage>–<lpage>100</lpage>.</mixed-citation></ref><ref id="B27"><mixed-citation xmlns:xlink="http://www.w3.org/1999/xlink" xlink:type="simple"><person-group><name name-style="western"><surname>Li</surname><given-names>QR</given-names></name><name name-style="western"><surname>Zhang</surname><given-names>X</given-names></name><name name-style="western"><surname>Lin</surname><given-names>Y</given-names></name><name name-style="western"><surname>Samarakoon</surname><given-names>MC</given-names></name><name name-style="western"><surname>Hyde</surname><given-names>KD</given-names></name><name name-style="western"><surname>She</surname><given-names>XC</given-names></name><name name-style="western"><surname>Liao</surname><given-names>WQ</given-names></name><name name-style="western"><surname>Karunarathna</surname><given-names>A</given-names></name><name name-style="western"><surname>Long</surname><given-names>SH</given-names></name><name name-style="western"><surname>Kang</surname><given-names>YQ</given-names></name><name name-style="western"><surname>Kang</surname><given-names>JC</given-names></name></person-group> (<year>2022</year>) <article-title>Morpho-molecular characterisation of <italic><tp:taxon-name><tp:taxon-name-part taxon-name-part-type="genus">Arecophila</tp:taxon-name-part></tp:taxon-name></italic>, with <italic>A <tp:taxon-name><tp:taxon-name-part taxon-name-part-type="genus"/><tp:taxon-name-part taxon-name-part-type="species">australis</tp:taxon-name-part></tp:taxon-name></italic> and <italic><tp:taxon-name><tp:taxon-name-part taxon-name-part-type="genus">A.</tp:taxon-name-part><tp:taxon-name-part taxon-name-part-type="species">clypeata</tp:taxon-name-part></tp:taxon-name></italic> sp. nov. and <italic><tp:taxon-name><tp:taxon-name-part taxon-name-part-type="genus">A.</tp:taxon-name-part><tp:taxon-name-part taxon-name-part-type="species">miscanthi</tp:taxon-name-part></tp:taxon-name></italic> comb. nov.</article-title><source>MycoKeys</source><volume>88</volume>: <fpage>123</fpage>–<lpage>149</lpage>. <ext-link xlink:href="10.3897/mycokeys.88.79475" ext-link-type="doi" xlink:type="simple">https://doi.org/10.3897/mycokeys.88.79475</ext-link></mixed-citation></ref></ref-list></tp:taxon-treatment>
