# Supplementary material for: ﻿Addition of three new species of Xylariomycetidae fungi on bamboo from Southern China
Source: MycoKeys. 2024 Oct 2;109:109–29. doi: 10.3897/mycokeys.109.128020 (PMC11464901; doi:10.3897/mycokeys.109.128020)
Supplement: XML Treatment for Arecophila gaofengensis [file mycokeys.109.128020-treatment4.xml]

<!DOCTYPE tp:taxon-treatment
  PUBLIC "-//TaxonX//DTD Taxonomic Treatment Publishing DTD v0 20100105//EN" "tax-treatment-NSO.dtd">
<tp:taxon-treatment xmlns:tp="http://www.plazi.org/taxpub"><tp:treatment-meta><kwd-group><label>Taxon classification</label><kwd>
                <named-content content-type="kingdom">Fungi</named-content>
              </kwd><kwd>
                <named-content content-type="order">Xylariales</named-content>
              </kwd><kwd>
                <named-content content-type="family">Cainiaceae</named-content>
              </kwd></kwd-group><mixed-citation publication-type="journal"><person-group><name><surname>Zhou</surname><given-names>Xin</given-names></name><name><surname>Habib</surname><given-names>Kamran</given-names></name><name><surname>Zeng</surname><given-names>Wenyu</given-names></name><name><surname>Ren</surname><given-names>Yulin</given-names></name><name><surname>Shen</surname><given-names>Xiangchun</given-names></name><name><surname>Kang</surname><given-names>Jichuan</given-names></name><name><surname>Li</surname><given-names>Qirui</given-names></name></person-group><article-title>﻿Addition of three new species of <tp:taxon-name><tp:taxon-name-part taxon-name-part-type="subclass">Xylariomycetidae</tp:taxon-name-part></tp:taxon-name> fungi on bamboo from Southern China</article-title><source>MycoKeys</source><day>02</day><month>10</month><year>2024</year><volume>109</volume><fpage>109</fpage><lpage>129</lpage><pub-id pub-id-type="doi">10.3897/mycokeys.109.128020</pub-id></mixed-citation></tp:treatment-meta><tp:nomenclature><label>﻿</label><tp:taxon-name>
              <object-id xmlns:xlink="http://www.w3.org/1999/xlink" content-type="arpha" xlink:type="simple">6557735A-E282-5AF8-9A5F-D448B5854DD3</object-id>
              <tp:taxon-name-part taxon-name-part-type="genus" reg="Arecophila">Arecophila</tp:taxon-name-part>
              <tp:taxon-name-part taxon-name-part-type="species" reg="gaofengensis">gaofengensis</tp:taxon-name-part>
              <object-id xmlns:xlink="http://www.w3.org/1999/xlink" content-type="mycobank" xlink:type="simple">853722</object-id>
            </tp:taxon-name><tp:taxon-authority>X. Zhou, K. Habib &amp; Q. R. Li</tp:taxon-authority><tp:taxon-status xmlns:xlink="http://www.w3.org/1999/xlink" xlink:type="simple">sp. nov.</tp:taxon-status><xref ref-type="fig" rid="F4">Fig. 4</xref></tp:nomenclature><tp:treatment-sec sec-type="etymology" id="SECID0EBZBI"><title>Etymology.</title><p>The specific epithet “<italic><tp:taxon-name><tp:taxon-name-part taxon-name-part-type="genus" reg="Arecophila"/><tp:taxon-name-part taxon-name-part-type="species" reg="gaofengensis">gaofengensis</tp:taxon-name-part></tp:taxon-name></italic>” refers to the geographical location, Gaofeng Village, where the holotype specimen was collected.</p></tp:treatment-sec><tp:treatment-sec sec-type="material" id="SECID0ERZBI"><title>Type.</title><p>China • Guizhou Province, Anshun City, Pingba District, Gaofeng Town, <named-content xmlns:xlink="http://www.w3.org/1999/xlink" content-type="dwc:verbatimCoordinates" xlink:type="simple"><named-content content-type="geo-json" specific-use="{&#34;type&#34;:&#34;Point&#34;,&#34;coordinates&#34;:[106.905658,26.576817]}" id="NCID0E1ZBI" xlink:type="simple">26°33'96.54"N, 106°54'20.37"E</named-content></named-content>, altitude: 1250 m, on dead culms of bamboo, 30 October 2023, Yulin Ren, 2023GFZ15 (GMB4541, holotype; GMBC4541, ex-type); <italic>ibid</italic><named-content xmlns:xlink="http://www.w3.org/1999/xlink" content-type="dwc:institutional_code" xlink:title="Herbarium of Cryptogams, Herbarium of Kunming Institute of Botany, Chinese Academy of Sciences" xlink:href="http://grbio.org/institution/kunming-institute-botany-chinese-academy-sciences" xlink:type="simple">KUN-HKAS</named-content> 134920, isotype.</p></tp:treatment-sec><tp:treatment-sec sec-type="description" id="SECID0EG1BI"><title>Description.</title><p>Saprobic on the surface of dead bamboo culms, forming black round spots. <bold><italic>Sexual morph</italic></bold>: Ascomata 400–600 µm high, 600–900 µm diam, globose to subglobose, solitary, scattered, sometimes gregarious, immersed beneath blackened clypeus; clypeus well developed, black, coriaceous, ostiole at the center, weakly papillate. Peridium 13–20 μm wide, composed of thick walled, hyaline to brown cells, <bold><italic>texture angularis</italic></bold>. Paraphyses 2–3 µm (x̄ = 2.6 µm, n = 20) wide, hyaline, numerous, filamentous, branched, septate. Asci 126–210 × 10–13.5 µm (x̄ = 165 × 12.5 µm, n = 20), 8-spored, unitunicate, long-cylindrical, short-pedicellate, with a J+, trapezoidal shape apical ring, bluing in Melzer’s reagent, 2.2–3.4 μm high, 3.6–4.2 μm diam. Ascospores 19–24.5 × 7–9.5 µm (x̄ = 21.6 × 7.8 µm, n = 30), uniseriate, fusiform, brown, 1-septate, septate at the center, slightly constricted septum, tapering at the ends, with longitudinal and sulcate striations, covered with a thick mucilaginous sheath measuring 3–8 µm (x̄ = 6.3 µm, n = 10). <bold><italic>Asexual morph</italic></bold>: Undetermined.</p></tp:treatment-sec><tp:treatment-sec sec-type="description" id="SECID0EV1BI"><title>Culture characteristics.</title><p>Ascospores germinating on PDA within 36 hours and germ tubes produced from upper cells. Colonies growing fast on PDA, reaching 2 cm in 1 week at 28 °C, effuse, velvety to hairy, nearly circular, irregular at the margin, white from above, pale yellowish white from below. Mycelium immersed in the media, composed of branched, septate, smooth-walled, hyaline, hyphae.</p><fig id="F4" position="float" orientation="portrait"><object-id xmlns:xlink="http://www.w3.org/1999/xlink" content-type="doi" xlink:type="simple">10.3897/mycokeys.109.128020.figure4</object-id><object-id xmlns:xlink="http://www.w3.org/1999/xlink" content-type="arpha" xlink:type="simple">BBAAE1C7-FA09-59C2-81A0-FC17B2F2DB3C</object-id><label>Figure 4.</label><caption><p><italic><tp:taxon-name><tp:taxon-name-part taxon-name-part-type="genus" reg="Arecophila">Arecophila</tp:taxon-name-part><tp:taxon-name-part taxon-name-part-type="species" reg="gaofengensis">gaofengensis</tp:taxon-name-part></tp:taxon-name></italic> (GMB4541, holotype) <bold>A, B</bold> ascomata immersed in bamboo host <bold>C</bold> Cross-section of ascoma <bold>D, E</bold> longitudinal sections of ascomata <bold>F</bold> peridium <bold>G</bold> paraphyses <bold>H</bold> a J+ subapical ring staining by Melzer’s reagent <bold>I</bold>–<bold>K</bold> asci with ascospores <bold>L–N</bold> ascospores surrounded by a gelatinous sheath. Scale bars: 0.5 mm (<bold>B–D</bold>); 100 μm (<bold>E</bold>); 10 μm (<bold>F–N</bold>).</p></caption><graphic xmlns:xlink="http://www.w3.org/1999/xlink" xlink:href="mycokeys-109-109-g004.jpg" position="float" orientation="portrait" xlink:type="simple" id="oo_1146968.jpg"><uri content-type="original_file" xlink:type="simple">https://binary.pensoft.net/fig/1146968</uri></graphic></fig></tp:treatment-sec><tp:treatment-sec sec-type="Paratype" id="SECID0EK3BI"><title>Paratype.</title><p>China • Guizhou Province, Anshun City, Pingba District, Gaofeng Town, <named-content xmlns:xlink="http://www.w3.org/1999/xlink" content-type="dwc:verbatimCoordinates" xlink:type="simple"><named-content content-type="geo-json" specific-use="{&#34;type&#34;:&#34;Point&#34;,&#34;coordinates&#34;:[106.908408,26.576511]}" id="NCID0ET3BI" xlink:type="simple">26°33'95.44"N, 106°54'30.27"E</named-content></named-content>, altitude: 1250 m, on dead culms of bamboo, 30 October 2023, Yulin Ren, 2023GFZ530 (<abbrev xmlns:xlink="http://www.w3.org/1999/xlink" content-type="institution" xlink:title="Herbarium of Guizhou Medical University" id="ABBRID0EY3BI" xlink:type="simple">GMB</abbrev> 4559; paratype; GMBC4559, ex-paratype).</p></tp:treatment-sec><tp:treatment-sec sec-type="notes" id="SECID0E43BI"><title>Notes.</title><p>In the phylogram (Fig. <xref ref-type="fig" rid="F1">1</xref>), <italic><tp:taxon-name><tp:taxon-name-part taxon-name-part-type="genus" reg="Arecophila">Arecophila</tp:taxon-name-part><tp:taxon-name-part taxon-name-part-type="species" reg="gaofengensis">gaofengensis</tp:taxon-name-part></tp:taxon-name></italic> formed a sister branch with <italic><tp:taxon-name><tp:taxon-name-part taxon-name-part-type="genus" reg="Arecophila">A.</tp:taxon-name-part><tp:taxon-name-part taxon-name-part-type="species" reg="xishuangbannaensis">xishuangbannaensis</tp:taxon-name-part></tp:taxon-name></italic> L.S. Han &amp; D.Q. Dai with a low bootstrap values (69/0.86 <abbrev xmlns:xlink="http://www.w3.org/1999/xlink" xlink:title="maximum likelihood" id="ABBRID0E44BI" xlink:type="simple">ML</abbrev>/BI, Fig. <xref ref-type="fig" rid="F1">1</xref>). <italic><tp:taxon-name><tp:taxon-name-part taxon-name-part-type="genus" reg="Arecophila">Arecophila</tp:taxon-name-part><tp:taxon-name-part taxon-name-part-type="species" reg="gaofengensis">gaofengensis</tp:taxon-name-part></tp:taxon-name></italic> differs from <italic><tp:taxon-name><tp:taxon-name-part taxon-name-part-type="genus" reg="Arecophila">A.</tp:taxon-name-part><tp:taxon-name-part taxon-name-part-type="species" reg="xishuangbannaensis">xishuangbannaensis</tp:taxon-name-part></tp:taxon-name></italic> by its smaller ascospores (19–24.5 × 7–9.5 µm vs. 23–27 × 8.5–9.5 μm) and smaller asci (126–210 × 10–13.5 µm vs. 180–270 × 12–14 μm) (<xref ref-type="bibr" rid="B10">Han et al. 2024</xref>). The analysis of <abbrev xmlns:xlink="http://www.w3.org/1999/xlink" xlink:title="Internal transcribed spacers" id="ABBRID0E65BI" xlink:type="simple">ITS</abbrev> sequences for these two species reveals a sequence length of 471 base pairs, with a 92.8% similarity, and a 2.1% gap presence, indicating 437 matching positions. Morphologically, the new taxon is close to <italic><tp:taxon-name><tp:taxon-name-part taxon-name-part-type="genus" reg="Arecophila">A.</tp:taxon-name-part><tp:taxon-name-part taxon-name-part-type="species" reg="bambusae">bambusae</tp:taxon-name-part></tp:taxon-name></italic>, but can be distinguished from <italic><tp:taxon-name><tp:taxon-name-part taxon-name-part-type="genus" reg="Arecophila">A.</tp:taxon-name-part><tp:taxon-name-part taxon-name-part-type="species" reg="bambusae">bambusae</tp:taxon-name-part></tp:taxon-name></italic> by having larger asci (126–210 × 10.3–13.7 µm vs. 132.5–140 × 7.5–8 µm) and wider ascospores (19–24.5 × 7.1–9.5 µm vs. 19–22.5 × 5.5–7 µm) (<xref ref-type="bibr" rid="B43">Umali et al. 1999</xref>). Morphologically, the new species also resembles <italic><tp:taxon-name><tp:taxon-name-part taxon-name-part-type="genus" reg="Arecophila">A.</tp:taxon-name-part><tp:taxon-name-part taxon-name-part-type="species" reg="muroiana">muroiana</tp:taxon-name-part></tp:taxon-name></italic> (I. Hino &amp; Katum.) You Z. Wang et al. However, clypeus is absent in <italic><tp:taxon-name><tp:taxon-name-part taxon-name-part-type="genus" reg="Arecophila">A.</tp:taxon-name-part><tp:taxon-name-part taxon-name-part-type="species" reg="muroiana">muroiana</tp:taxon-name-part></tp:taxon-name></italic> (<xref ref-type="bibr" rid="B27">Li et al. 2022</xref>), while blackened clypeus was observed in <italic><tp:taxon-name><tp:taxon-name-part taxon-name-part-type="genus" reg="Arecophila">A.</tp:taxon-name-part><tp:taxon-name-part taxon-name-part-type="species" reg="gaofengensis">gaofengensis</tp:taxon-name-part></tp:taxon-name></italic>. So, here we introduced it as a new species of <italic><tp:taxon-name><tp:taxon-name-part taxon-name-part-type="genus" reg="Arecophila">Arecophila</tp:taxon-name-part></tp:taxon-name></italic>.</p></tp:treatment-sec><tp:treatment-sec><!--Section generated to contain objects referenced in tp:taxon-treatment.--><fig id="F1" position="float" orientation="portrait"><object-id xmlns:xlink="http://www.w3.org/1999/xlink" content-type="doi" xlink:type="simple">10.3897/mycokeys.109.128020.figure1</object-id><object-id xmlns:xlink="http://www.w3.org/1999/xlink" content-type="arpha" xlink:type="simple">76635217-174A-5B6D-9BFF-A2D8704747D2</object-id><label>Figure 1.</label><caption><p>Molecular phylogenetic analysis of <italic><tp:taxon-name><tp:taxon-name-part taxon-name-part-type="genus" reg="Amphibambusa">Amphibambusa</tp:taxon-name-part><tp:taxon-name-part taxon-name-part-type="species" reg="aureae">aureae</tp:taxon-name-part></tp:taxon-name></italic>, <italic><tp:taxon-name><tp:taxon-name-part taxon-name-part-type="genus" reg="Arecophila">Arecophila</tp:taxon-name-part><tp:taxon-name-part taxon-name-part-type="species" reg="gaofengensis">gaofengensis</tp:taxon-name-part></tp:taxon-name></italic> and related taxa based on a combined <abbrev xmlns:xlink="http://www.w3.org/1999/xlink" xlink:title="Internal transcribed spacers" id="ABBRID0EEABI" xlink:type="simple">ITS</abbrev> and LSU sequences. Bootstrap support values for maximum likelihood (<abbrev xmlns:xlink="http://www.w3.org/1999/xlink" xlink:title="maximum likelihood" id="ABBRID0EIABI" xlink:type="simple">ML</abbrev>) greater than 75% and Bayesian posterior probabilities (BPP) greater than 0.95 are displayed above or below the respective branches (<abbrev xmlns:xlink="http://www.w3.org/1999/xlink" xlink:title="maximum likelihood" id="ABBRID0EMABI" xlink:type="simple">ML</abbrev>/BI). The newly described species are marked red. Holotype and ex-type materials are in bold.</p></caption><graphic xmlns:xlink="http://www.w3.org/1999/xlink" xlink:href="mycokeys-109-109-g001.jpg" position="float" orientation="portrait" xlink:type="simple" id="oo_1146965.jpg"><uri content-type="original_file" xlink:type="simple">https://binary.pensoft.net/fig/1146965</uri></graphic></fig></tp:treatment-sec><ref-list><ref id="B10"><mixed-citation xmlns:xlink="http://www.w3.org/1999/xlink" xlink:type="simple"><person-group><name name-style="western"><surname>Han</surname><given-names>LS</given-names></name><name name-style="western"><surname>Wijayawardene</surname><given-names>NN</given-names></name><name name-style="western"><surname>Liu</surname><given-names>C</given-names></name><name name-style="western"><surname>Han</surname><given-names>LH</given-names></name><name name-style="western"><surname>Promputtha</surname><given-names>I</given-names></name><name name-style="western"><surname>Dai</surname><given-names>DQ</given-names></name></person-group> (<year>2024</year>) <article-title><italic><tp:taxon-name><tp:taxon-name-part taxon-name-part-type="genus">Paramphibambusa</tp:taxon-name-part><tp:taxon-name-part taxon-name-part-type="species">bambusicola</tp:taxon-name-part></tp:taxon-name></italic> gen. et. sp. nov., <italic><tp:taxon-name><tp:taxon-name-part taxon-name-part-type="genus">Arecophila</tp:taxon-name-part><tp:taxon-name-part taxon-name-part-type="species">xishuangbannaensis</tp:taxon-name-part></tp:taxon-name></italic> and <italic><tp:taxon-name><tp:taxon-name-part taxon-name-part-type="genus">A.</tp:taxon-name-part><tp:taxon-name-part taxon-name-part-type="species">zhaotongensis</tp:taxon-name-part></tp:taxon-name></italic> spp. nov. in <tp:taxon-name><tp:taxon-name-part taxon-name-part-type="family">Cainiaceae</tp:taxon-name-part></tp:taxon-name> from Yunnan, China.</article-title><source>MycoKeys</source><volume>104</volume>: <fpage>113</fpage>–<lpage>132</lpage>. <ext-link xlink:href="10.3897/mycokeys.104.117872" ext-link-type="doi" xlink:type="simple">https://doi.org/10.3897/mycokeys.104.117872</ext-link></mixed-citation></ref><ref id="B43"><mixed-citation xmlns:xlink="http://www.w3.org/1999/xlink" xlink:type="simple"><person-group><name name-style="western"><surname>Umali</surname><given-names>TE</given-names></name><name name-style="western"><surname>Hyde</surname><given-names>KD</given-names></name><name name-style="western"><surname>Quimio</surname><given-names>TH</given-names></name></person-group> (<year>1999</year>) <article-title><italic><tp:taxon-name><tp:taxon-name-part taxon-name-part-type="genus">Arecophila</tp:taxon-name-part><tp:taxon-name-part taxon-name-part-type="species">bambusae</tp:taxon-name-part></tp:taxon-name></italic> sp. nov. and <italic><tp:taxon-name><tp:taxon-name-part taxon-name-part-type="genus">A.</tp:taxon-name-part><tp:taxon-name-part taxon-name-part-type="species">coronata</tp:taxon-name-part></tp:taxon-name></italic> comb. nov., from dead culms of bamboo.</article-title><source>Mycoscience</source><volume>40</volume>(<issue>2</issue>): <fpage>185</fpage>–<lpage>188</lpage>. <ext-link xlink:href="10.1007/BF02464296" ext-link-type="doi" xlink:type="simple">https://doi.org/10.1007/BF02464296</ext-link></mixed-citation></ref><ref id="B27"><mixed-citation xmlns:xlink="http://www.w3.org/1999/xlink" xlink:type="simple"><person-group><name name-style="western"><surname>Li</surname><given-names>QR</given-names></name><name name-style="western"><surname>Zhang</surname><given-names>X</given-names></name><name name-style="western"><surname>Lin</surname><given-names>Y</given-names></name><name name-style="western"><surname>Samarakoon</surname><given-names>MC</given-names></name><name name-style="western"><surname>Hyde</surname><given-names>KD</given-names></name><name name-style="western"><surname>She</surname><given-names>XC</given-names></name><name name-style="western"><surname>Liao</surname><given-names>WQ</given-names></name><name name-style="western"><surname>Karunarathna</surname><given-names>A</given-names></name><name name-style="western"><surname>Long</surname><given-names>SH</given-names></name><name name-style="western"><surname>Kang</surname><given-names>YQ</given-names></name><name name-style="western"><surname>Kang</surname><given-names>JC</given-names></name></person-group> (<year>2022</year>) <article-title>Morpho-molecular characterisation of <italic><tp:taxon-name><tp:taxon-name-part taxon-name-part-type="genus">Arecophila</tp:taxon-name-part></tp:taxon-name></italic>, with <italic>A <tp:taxon-name><tp:taxon-name-part taxon-name-part-type="genus"/><tp:taxon-name-part taxon-name-part-type="species">australis</tp:taxon-name-part></tp:taxon-name></italic> and <italic><tp:taxon-name><tp:taxon-name-part taxon-name-part-type="genus">A.</tp:taxon-name-part><tp:taxon-name-part taxon-name-part-type="species">clypeata</tp:taxon-name-part></tp:taxon-name></italic> sp. nov. and <italic><tp:taxon-name><tp:taxon-name-part taxon-name-part-type="genus">A.</tp:taxon-name-part><tp:taxon-name-part taxon-name-part-type="species">miscanthi</tp:taxon-name-part></tp:taxon-name></italic> comb. nov.</article-title><source>MycoKeys</source><volume>88</volume>: <fpage>123</fpage>–<lpage>149</lpage>. <ext-link xlink:href="10.3897/mycokeys.88.79475" ext-link-type="doi" xlink:type="simple">https://doi.org/10.3897/mycokeys.88.79475</ext-link></mixed-citation></ref></ref-list></tp:taxon-treatment>
