# Supplementary material for: ﻿Addition of three new species of Xylariomycetidae fungi on bamboo from Southern China
Source: MycoKeys. 2024 Oct 2;109:109–29. doi: 10.3897/mycokeys.109.128020 (PMC11464901; doi:10.3897/mycokeys.109.128020)
Supplement: XML Treatment for Nigropunctata xiaohensis [file mycokeys.109.128020-treatment6.xml]

<!DOCTYPE tp:taxon-treatment
  PUBLIC "-//TaxonX//DTD Taxonomic Treatment Publishing DTD v0 20100105//EN" "tax-treatment-NSO.dtd">
<tp:taxon-treatment xmlns:tp="http://www.plazi.org/taxpub"><tp:treatment-meta><kwd-group><label>Taxon classification</label><kwd>
                <named-content content-type="kingdom">Fungi</named-content>
              </kwd><kwd>
                <named-content content-type="order">Xylariales</named-content>
              </kwd><kwd>
                <named-content content-type="family">Xylariaceae</named-content>
              </kwd></kwd-group><mixed-citation publication-type="journal"><person-group><name><surname>Zhou</surname><given-names>Xin</given-names></name><name><surname>Habib</surname><given-names>Kamran</given-names></name><name><surname>Zeng</surname><given-names>Wenyu</given-names></name><name><surname>Ren</surname><given-names>Yulin</given-names></name><name><surname>Shen</surname><given-names>Xiangchun</given-names></name><name><surname>Kang</surname><given-names>Jichuan</given-names></name><name><surname>Li</surname><given-names>Qirui</given-names></name></person-group><article-title>﻿Addition of three new species of <tp:taxon-name><tp:taxon-name-part taxon-name-part-type="subclass">Xylariomycetidae</tp:taxon-name-part></tp:taxon-name> fungi on bamboo from Southern China</article-title><source>MycoKeys</source><day>02</day><month>10</month><year>2024</year><volume>109</volume><fpage>109</fpage><lpage>129</lpage><pub-id pub-id-type="doi">10.3897/mycokeys.109.128020</pub-id></mixed-citation></tp:treatment-meta><tp:nomenclature><label>﻿</label><tp:taxon-name>
              <object-id xmlns:xlink="http://www.w3.org/1999/xlink" content-type="arpha" xlink:type="simple">55B26C59-0A3C-593F-8F39-A210811FA55A</object-id>
              <tp:taxon-name-part taxon-name-part-type="genus" reg="Nigropunctata">Nigropunctata</tp:taxon-name-part>
              <tp:taxon-name-part taxon-name-part-type="species" reg="xiaohensis">xiaohensis</tp:taxon-name-part>
              <object-id xmlns:xlink="http://www.w3.org/1999/xlink" content-type="mycobank" xlink:type="simple">853723</object-id>
            </tp:taxon-name><tp:taxon-authority>X. Zhou, K. Habib &amp; Q. R. Li</tp:taxon-authority><tp:taxon-status xmlns:xlink="http://www.w3.org/1999/xlink" xlink:type="simple">sp. nov.</tp:taxon-status><xref ref-type="fig" rid="F5">Fig. 5</xref></tp:nomenclature><tp:treatment-sec sec-type="etymology" id="SECID0EIFCI"><title>Etymology.</title><p>The specific epithet “<tp:taxon-name><tp:taxon-name-part taxon-name-part-type="genus" reg="Nigropunctata"/><tp:taxon-name-part taxon-name-part-type="species" reg="xiaohensis">xiaohensis</tp:taxon-name-part></tp:taxon-name>” refers to the geographical location, Xiaohe Village, where the holotype specimen was collected.</p></tp:treatment-sec><tp:treatment-sec sec-type="material" id="SECID0EXFCI"><title>Type.</title><p>China • Guizhou Province, Guiyang City, Huaxi District, Xiaohe Village, (<named-content xmlns:xlink="http://www.w3.org/1999/xlink" content-type="dwc:verbatimCoordinates" xlink:type="simple"><named-content content-type="geo-json" specific-use="{&#34;type&#34;:&#34;Point&#34;,&#34;coordinates&#34;:[105.639603,25.552906]}" id="NCID0EAGCI" xlink:type="simple">25°33'10.46"N, 105°38'22.57"E</named-content></named-content>), altitude: 120 m, on bamboo, 1 June 2023, Xin Zhou, Wenyu Zeng, 2023XHC1 (GMB4503, holotype, no culture was obtained); <italic>ibid</italic><named-content xmlns:xlink="http://www.w3.org/1999/xlink" content-type="dwc:institutional_code" xlink:title="Herbarium of Cryptogams, Herbarium of Kunming Institute of Botany, Chinese Academy of Sciences" xlink:href="http://grbio.org/institution/kunming-institute-botany-chinese-academy-sciences" xlink:type="simple">KUN-HKAS</named-content> 134921, isotype.</p></tp:treatment-sec><tp:treatment-sec sec-type="description" id="SECID0EMGCI"><title>Description.</title><p>Saprobic on decaying bamboo culms. <bold><italic>Sexual morph</italic></bold>: Ascomata 320–380 × 340–400 μm (x̄ = 352.7 × 360 μm, n = 10), immersed, solitary or scattered, appearing as small black dots, solitary, in cross-section globose to subglobose with a flattened base. Ostioles centrally, slightly, papillate, black, flush with the surface of the host. Peridium 15–25 µm thick, comprised of several layers, composed of thick-walled, dense, brown to hyaline, cells of <bold><italic>textura angularis</italic></bold>. Paraphyses 2.8–4.3 μm (x̄ = 3.6 μm, n = 20) wide, longer than the asci, numerous, filamentous, curving, contain white intracellular material. Asci 85.5–140 × 11–18.5 μm (x̄ = 120.2 × 15.5 μm, n = 20) 8-spored, unitunicate, cylindrical, short-pedicellate, apically rounded, with a J+, discoid apical ring, measures 1.3–2.4 μm high, 3.5–5.0 μm wide (x̄ = 1.8 × 4.4 μm, n = 10). Ascospores 11–21 × 6.5–10.5 μm (x̄ = 17.8 × 8.1 μm, n = 30), L/W 2.2, uniseriate, unicellular, ellipsoid to broadly ellipsoid, dark brown to black, with rounded ends, covered with a thick mucilaginous sheath measuring 5–8 µm (x̄ = 6.2 µm, n = 10), with a germ slit extending across the entire spore. <bold><italic>Asexual morph</italic></bold>: Undetermined.</p><fig id="F5" position="float" orientation="portrait"><object-id xmlns:xlink="http://www.w3.org/1999/xlink" content-type="doi" xlink:type="simple">10.3897/mycokeys.109.128020.figure5</object-id><object-id xmlns:xlink="http://www.w3.org/1999/xlink" content-type="arpha" xlink:type="simple">1046DBFD-35F1-5485-A05F-616BDD8CE9DD</object-id><label>Figure 5.</label><caption><p><italic><tp:taxon-name><tp:taxon-name-part taxon-name-part-type="genus" reg="Nigropunctata">Nigropunctata</tp:taxon-name-part><tp:taxon-name-part taxon-name-part-type="species" reg="xiaohensis">xiaohensis</tp:taxon-name-part></tp:taxon-name></italic> (GMB4503, holotype) <bold>A</bold> material <bold>B</bold> ascoma on the surface of host <bold>C</bold> cross-section of ascoma <bold>D, E</bold> longitudinal sections of ascomata <bold>F</bold> peridium <bold>G</bold> paraphyses <bold>H</bold>–<bold>J</bold> asci <bold>K</bold> a wedge-shaped, J+ apical ring bluing in Melzer’s reagent <bold>L, M</bold> ascospores <bold>N</bold> ascospores with germ slits. Scale bars: 0.5 mm (<bold>C, D</bold>); 100 μm (<bold>E</bold>); 10 μm (<bold>F</bold>–<bold>N</bold>).</p></caption><graphic xmlns:xlink="http://www.w3.org/1999/xlink" xlink:href="mycokeys-109-109-g005.jpg" position="float" orientation="portrait" xlink:type="simple" id="oo_1146969.jpg"><uri content-type="original_file" xlink:type="simple">https://binary.pensoft.net/fig/1146969</uri></graphic></fig></tp:treatment-sec><tp:treatment-sec sec-type="Paratype" id="SECID0ERICI"><title>Paratype.</title><p>China • Guizhou Province, Guiyang City Huaxi District, Xiaohe Village (<named-content xmlns:xlink="http://www.w3.org/1999/xlink" content-type="dwc:verbatimCoordinates" xlink:type="simple"><named-content content-type="geo-json" specific-use="{&#34;type&#34;:&#34;Point&#34;,&#34;coordinates&#34;:[105.642286,25.555650]}" id="NCID0E1ICI" xlink:type="simple">25°33'20.34"N, 105°38'32.23"E</named-content></named-content>), altitude: 120 m, on bamboo, 4 June 2023, Xin Zhou, Wenyu Zeng, 2023XHC340 (GMB4552, paratype).</p></tp:treatment-sec><tp:treatment-sec sec-type="notes" id="SECID0E6ICI"><title>Notes.</title><p>In the phylogram (Fig. <xref ref-type="fig" rid="F2">2</xref>), <italic><tp:taxon-name><tp:taxon-name-part taxon-name-part-type="genus" reg="Nigropunctata">Nigropunctata</tp:taxon-name-part><tp:taxon-name-part taxon-name-part-type="species" reg="xiaohensis">xiaohensis</tp:taxon-name-part></tp:taxon-name></italic> formed a separate clade in <italic><tp:taxon-name><tp:taxon-name-part taxon-name-part-type="genus" reg="Nigropunctata">Nigropunctata</tp:taxon-name-part></tp:taxon-name></italic><italic>s. str.</italic> Morphologically, <italic><tp:taxon-name><tp:taxon-name-part taxon-name-part-type="genus" reg="Nigropunctata">N.</tp:taxon-name-part><tp:taxon-name-part taxon-name-part-type="species" reg="xiaohensis">xiaohensis</tp:taxon-name-part></tp:taxon-name></italic> resembles <italic><tp:taxon-name><tp:taxon-name-part taxon-name-part-type="genus" reg="Nigropunctata">N.</tp:taxon-name-part><tp:taxon-name-part taxon-name-part-type="species" reg="complanate">complanate</tp:taxon-name-part></tp:taxon-name></italic> R. Sugita &amp; Kaz. Tanaka (<xref ref-type="bibr" rid="B42">Sugita et al. 2024</xref>) as both share similar size ascospore. However, <italic><tp:taxon-name><tp:taxon-name-part taxon-name-part-type="genus" reg="Nigropunctata">N.</tp:taxon-name-part><tp:taxon-name-part taxon-name-part-type="species" reg="complanate">complanate</tp:taxon-name-part></tp:taxon-name></italic> is distinguished by thick clypeus (75–90 μm high, 270–410 μm diam.), larger asci (130–175 × 13–20 μm), and an inverted hat-shaped apical ring. The <abbrev xmlns:xlink="http://www.w3.org/1999/xlink" xlink:title="Internal transcribed spacers" id="ABBRID0ECLCI" xlink:type="simple">ITS</abbrev> sequences analysis of <italic><tp:taxon-name><tp:taxon-name-part taxon-name-part-type="genus" reg="Nigropunctata">N.</tp:taxon-name-part><tp:taxon-name-part taxon-name-part-type="species" reg="complanate">complanate</tp:taxon-name-part></tp:taxon-name></italic> and <italic><tp:taxon-name><tp:taxon-name-part taxon-name-part-type="genus" reg="Nigropunctata">N.</tp:taxon-name-part><tp:taxon-name-part taxon-name-part-type="species" reg="xiaohensis">xiaohensis</tp:taxon-name-part></tp:taxon-name></italic> reveals a sequence length of 496 base pairs, with an 84.3% identity, and 9.1% gap presence. <italic><tp:taxon-name><tp:taxon-name-part taxon-name-part-type="genus" reg="Nigropunctata">Nigropunctata</tp:taxon-name-part><tp:taxon-name-part taxon-name-part-type="species" reg="nigrocircularis">nigrocircularis</tp:taxon-name-part></tp:taxon-name></italic> Samarak. &amp; K.D. Hyde differs in having larger ascomata (450–535 × 455–560 μm), longer asci (125–170 μm) and smaller ascospore averaging 15.5 × 6.4 μm with a 3–4.5 μm mucilaginous sheath (<xref ref-type="bibr" rid="B38">Samarakoon et al. 2022</xref>). The type species of the genus, <italic><tp:taxon-name><tp:taxon-name-part taxon-name-part-type="genus" reg="Nigropunctata">N.</tp:taxon-name-part><tp:taxon-name-part taxon-name-part-type="species" reg="bambusicola">bambusicola</tp:taxon-name-part></tp:taxon-name></italic> Samarak. &amp; K.D. Hyde differs in having smaller ascomata measuring 285–315 × 260–340 μm, smaller discoid-inverted hat-shaped ascal apical rings (1.7–2 × 4–4.8 μm), and ascospores measuring 13.5–17 × 5.5–9.5 μm, with a 2–6 μm mucilaginous sheath (<xref ref-type="bibr" rid="B38">Samarakoon et al. 2022</xref>). A recently reported new species from China, <italic><tp:taxon-name><tp:taxon-name-part taxon-name-part-type="genus" reg="Nigropunctata">N.</tp:taxon-name-part><tp:taxon-name-part taxon-name-part-type="species" reg="khalidii">khalidii</tp:taxon-name-part></tp:taxon-name></italic> Y. P. Wu &amp; Q. R. Li, differs by possessing larger ascomata (608–782 × 762–830 μm vs. 320–380 × 340–400 μm in <italic><tp:taxon-name><tp:taxon-name-part taxon-name-part-type="genus" reg="Nigropunctata">N.</tp:taxon-name-part><tp:taxon-name-part taxon-name-part-type="species" reg="xiaohensis">xiaohensis</tp:taxon-name-part></tp:taxon-name></italic>), larger asci (146–173 × 8.6–13.6 µm vs. 85.5–140 × 11–18.5 μm in <italic><tp:taxon-name><tp:taxon-name-part taxon-name-part-type="genus" reg="Nigropunctata">N.</tp:taxon-name-part><tp:taxon-name-part taxon-name-part-type="species" reg="xiaohensis">xiaohensis</tp:taxon-name-part></tp:taxon-name></italic>), and slightly smaller ascospores (14.8–18 × 6.3–9 µm) lacking a germ slit (<xref ref-type="bibr" rid="B28">Li et al. 2024</xref>).</p></tp:treatment-sec><tp:treatment-sec><!--Section generated to contain objects referenced in tp:taxon-treatment.--><fig id="F2" position="float" orientation="portrait"><object-id xmlns:xlink="http://www.w3.org/1999/xlink" content-type="doi" xlink:type="simple">10.3897/mycokeys.109.128020.figure2</object-id><object-id xmlns:xlink="http://www.w3.org/1999/xlink" content-type="arpha" xlink:type="simple">C98FD052-AC18-5D80-A70D-BA289DBD563C</object-id><label>Figure 2.</label><caption><p>Molecular phylogenetic analysis of <italic><tp:taxon-name><tp:taxon-name-part taxon-name-part-type="genus" reg="Nigropunctata">Nigropunctata</tp:taxon-name-part></tp:taxon-name></italic> and related taxa based on a combined <abbrev xmlns:xlink="http://www.w3.org/1999/xlink" xlink:title="Internal transcribed spacers" id="ABBRID0ERDBI" xlink:type="simple">ITS</abbrev>, LSU, <italic>tub2</italic> and <italic>tef1α</italic> sequences. Bootstrap support values for maximum likelihood (<abbrev xmlns:xlink="http://www.w3.org/1999/xlink" xlink:title="maximum likelihood" id="ABBRID0EZDBI" xlink:type="simple">ML</abbrev>) greater than 75% and Bayesian posterior probabilities (BPP) greater than 0.95 are displayed above or below the respective branches (<abbrev xmlns:xlink="http://www.w3.org/1999/xlink" xlink:title="maximum likelihood" id="ABBRID0E4DBI" xlink:type="simple">ML</abbrev>/BI). The newly described species are marked red. Holotype and ex-type materials are in bold.</p></caption><graphic xmlns:xlink="http://www.w3.org/1999/xlink" xlink:href="mycokeys-109-109-g002.jpg" position="float" orientation="portrait" xlink:type="simple" id="oo_1146966.jpg"><uri content-type="original_file" xlink:type="simple">https://binary.pensoft.net/fig/1146966</uri></graphic></fig></tp:treatment-sec><ref-list><ref id="B42"><mixed-citation xmlns:xlink="http://www.w3.org/1999/xlink" xlink:type="simple"><person-group><name name-style="western"><surname>Sugita</surname><given-names>R</given-names></name><name name-style="western"><surname>Yoshioka</surname><given-names>R</given-names></name><name name-style="western"><surname>Tanaka</surname><given-names>K</given-names></name></person-group> (<year>2024</year>) <article-title><italic><tp:taxon-name><tp:taxon-name-part taxon-name-part-type="genus">Anthostomella</tp:taxon-name-part></tp:taxon-name></italic>-like fungi on bamboo: Four new genera belonging to a new family <tp:taxon-name><tp:taxon-name-part taxon-name-part-type="family">Pallidoperidiaceae</tp:taxon-name-part></tp:taxon-name> (<tp:taxon-name><tp:taxon-name-part taxon-name-part-type="order">Xylariales</tp:taxon-name-part></tp:taxon-name>).</article-title><source>Mycoscience</source><volume>65</volume>(<issue>1</issue>): <fpage>28</fpage>–<lpage>46</lpage>. <ext-link xlink:href="10.47371/mycosci.2023.11.005" ext-link-type="doi" xlink:type="simple">https://doi.org/10.47371/mycosci.2023.11.005</ext-link></mixed-citation></ref><ref id="B38"><mixed-citation xmlns:xlink="http://www.w3.org/1999/xlink" xlink:type="simple"><person-group><name name-style="western"><surname>Samarakoon</surname><given-names>MC</given-names></name><name name-style="western"><surname>Hyde</surname><given-names>KD</given-names></name><name name-style="western"><surname>Maharachchikumbura</surname><given-names>SSN</given-names></name><name name-style="western"><surname>Stadler</surname><given-names>M</given-names></name><name name-style="western"><surname>Gareth Jones</surname><given-names>EB</given-names></name><name name-style="western"><surname>Promputtha</surname><given-names>I</given-names></name><name name-style="western"><surname>Suwannarach</surname><given-names>N</given-names></name><name name-style="western"><surname>Camporesi</surname><given-names>E</given-names></name><name name-style="western"><surname>Bulgakov</surname><given-names>TS</given-names></name><name name-style="western"><surname>Liu</surname><given-names>J-K</given-names></name></person-group> (<year>2022</year>) <article-title>Taxonomy, phylogeny, molecular dating and ancestral state reconstruction of <tp:taxon-name><tp:taxon-name-part taxon-name-part-type="subclass">Xylariomycetidae</tp:taxon-name-part></tp:taxon-name> (<tp:taxon-name><tp:taxon-name-part taxon-name-part-type="class">Sordariomycetes</tp:taxon-name-part></tp:taxon-name>).</article-title><source>Fungal Diversity</source><volume>112</volume>(<issue>1</issue>): <fpage>1</fpage>–<lpage>88</lpage>. <ext-link xlink:href="10.1007/s13225-021-00495-5" ext-link-type="doi" xlink:type="simple">https://doi.org/10.1007/s13225-021-00495-5</ext-link></mixed-citation></ref><ref id="B28"><mixed-citation xmlns:xlink="http://www.w3.org/1999/xlink" xlink:type="simple"><person-group><name name-style="western"><surname>Li</surname><given-names>QR</given-names></name><name name-style="western"><surname>Habib</surname><given-names>K</given-names></name><name name-style="western"><surname>Long</surname><given-names>SH</given-names></name><name name-style="western"><surname>Wu</surname><given-names>YP</given-names></name><name name-style="western"><surname>Zhang</surname><given-names>X</given-names></name><name name-style="western"><surname>Hu</surname><given-names>HM</given-names></name><name name-style="western"><surname>Kang</surname><given-names>JC</given-names></name></person-group> (<year>2024</year>) <article-title>Unveiling fungal diversity in China: New species and records within the <tp:taxon-name><tp:taxon-name-part taxon-name-part-type="family">Xylariaceae</tp:taxon-name-part></tp:taxon-name>.</article-title><source>Mycosphere : Journal of Fungal Biology</source><volume>15</volume>(<issue>1</issue>): <fpage>275</fpage>–<lpage>364</lpage>. <ext-link xlink:href="10.5943/mycosphere/15/1/2" ext-link-type="doi" xlink:type="simple">https://doi.org/10.5943/mycosphere/15/1/2</ext-link></mixed-citation></ref></ref-list></tp:taxon-treatment>
